# Supplementary material for: Investigation of the Variability of Alkaloids in Buxus sempervirens L. Using Multivariate Data Analysis of LC/MS Profiles
Source: Molecules. 2021 Dec 23;27(1):82. doi: 10.3390/molecules27010082 (PMC8746436; doi:10.3390/molecules27010082)
Supplement: Supplementary file 1 [file molecules-27-00082-s001.zip]

Archive with 1 entries (1 files):
- molecules-1513766-supplementary.pdf
